# Supplementary material for: Optimal sample size for calibrating DNA methylation age estimators
Source: Mol Ecol Resour. 2021 Jun 18;21(7):2316–23. doi: 10.1111/1755-0998.13437 (PMC8518423; doi:10.1111/1755-0998.13437)
Supplement: Supplementary file 5 — Supplementary Material [file MEN-21-2316-s005.R]

### Load the libraries

library(data.table) # Used to create the methylation matrix
library(caret) # Used to split the phenotype data evenly
library(glmnet) # Contains the functions to develop the elastic net regression model

### In this project 27k Methylation data will be used from GSE41037 to determine the minimum sample size to accurately build a model to estimate age

### The processed and phenotype data was downloaded from https://www.ebi.ac.uk/arrayexpress/experiments/E-GEOD-41037/

### Unzip the downloaded DNA Methylation data to import
unzip(zipfile = "E-GEOD-41037.processed.1.zip", exdir = "Extracted_Files")

### Read in the phenotype data 
pd <- read.csv("E-GEOD-41037.sdrf.csv", fill = TRUE, header = TRUE)

### Select only the control healthy samples no need to import the disease samples
pd <- pd[which(pd$Comment..Sample_source_name. == "whole blood_control"), ]

### Read in one sample to kick off the data frame of the methylation levels of each sample
### Start of the methylation matrix
datMeth <- read.table(file = paste("Extracted_Files/", pd$Source[1], "_sample_table.txt", sep = ""), header = 1, fill = TRUE)

### Turn in a data table to speed up importing the other samples
datMeth <- datMeth[ ,c(1,2)]
colnames(datMeth)[2] <- as.character(pd$Source[1])
datMeth <- data.table(datMeth, key = colnames(datMeth))

### Loop through and read in the other samples from pd and merge into datMeth to create a single data matrix
for(i in 2:nrow(pd)){
  
  datSAMPLE <- read.table(file = paste("Extracted_Files/", pd$Source[i], "_sample_table.txt", sep = ""), header = 1, fill = TRUE)
  
  datSAMPLE <- datSAMPLE[ ,c(1,2)]
  colnames(datSAMPLE)[2] <- as.character(pd$Source[i])
  datSAMPLE <- data.table(datSAMPLE, key = colnames(datSAMPLE))
  
  datMeth <- merge(x = datMeth, y = datSAMPLE, by = "Reporter", all = TRUE)
  
}

### Remove sex chromosome probes from the data set
### Avaialble from https://sapac.support.illumina.com/downloads/humanmethylation27_product_support_files.html convert into a CSV to read into R

### Read in the probe information
datPROBEINFO <- read.csv("illumina_humanmethylation27_content.csv") 
sexCHRPROBES <- datPROBEINFO$Name[which(datPROBEINFO$Chr == "X" | datPROBEINFO$Chr == "Y")]
datMeth <- datMeth[-match(intersect(sexCHRPROBES, datMeth$Reporter), datMeth$Reporter), ]

### Remove any probes with missing values
datMeth <- na.omit(datMeth)

### Make the row names the probe names and make sure the samples in datMeth match up in the same order in pd
row.names(datMeth) <- NULL
datMeth <- datMeth[ ,-1]
all(colnames(datMeth) == pd$Source)

### Convert into a matrix so glmnet can handle the data and convert the ages to log to fit a linear model
datMeth <- as.matrix(datMeth)
pd$Age_log <- log(pd$Characteristics..age.)

########################################
### Iterations with sample reduction ###
########################################

### Here the common method of using an elastic net regression model will be used with all sample to develop an age estimator with 100 iterations of sample split with all samples
### Then a random sample will be removed and the process will occur again 100 times

### First create the of data frames which will keep the performance of the models iterations 

### Setting up data frames
datCORRELATION_TRAINING <- data.frame(matrix(NA, nrow = 100, ncol = (ncol(datMeth) - 5 + 2)))
colnames(datCORRELATION_TRAINING) <- c("Iteration", paste(rep("n", (ncol(datMeth) - 5 + 1)), ncol(datMeth):5, sep = ""))
datCORRELATION_TRAINING$Iteration <- 1:100

datCORRELATION_TESTING <- datCORRELATION_TRAINING # Just using datCORRELATION_TRAINING to make the other dataframes to contain the MAE and other error statistics 

### Median Absolute Error Rate (MAE)
datMAE_TRAINING <- datCORRELATION_TRAINING
datMAE_TESTING <- datCORRELATION_TRAINING

### Total Sites and Error Relative of maximum age in the data set
datSITES_TOTAL <- datCORRELATION_TRAINING
datERROR_MAX_AGE <- datCORRELATION_TRAINING

####################################
### Start of loop and iterations ###
####################################

for(i in 1:ncol(datMeth)){
  
  #####################################
  ### First loop (sample reduction) ###
  #####################################
  
  ### Print the progress ###
  print(colnames(datCORRELATION_TRAINING)[i+1])
  
  ### Set the seed for repeatability ###
  set.seed(gsub(pattern = "n", replacement = "", x = colnames(datCORRELATION_TRAINING)[i+1]))
  
  ### Remove a random sample(s) ###
  sampleINDEX1 <- sample(as.numeric(gsub(pattern = "n", replacement = "", x = colnames(datCORRELATION_TRAINING)[i+1])))
  
  ### Subset pd and datMeth for the sample reduction ###
  datMeth_sub <- datMeth[ ,sampleINDEX1]
  pd_sub <- pd[sampleINDEX1, ]
  
  #####################################
  ### Second loop (model iteration) ###
  #####################################
  
  for(j in 1:100){
    
    print(paste("Iteration", j, sep = " "))
    ##############################
    ### Elastic Net Regression ###
    ##############################
    
    set.seed(j)
    ### Split the samples into a 70:30 split
    sampleINDEX2 <- createDataPartition(y = pd_sub$Age_log, times = 1, p = 0.7, list = FALSE)
    
    ### Split the methylation data 
    datTRAIN <- datMeth_sub[ ,sampleINDEX2]
    datTEST <- datMeth_sub[ ,-sampleINDEX2]
    
    ### Split the phenotype data 
    pdTRAIN <- pd_sub$Age_log[sampleINDEX2]
    pdTEST <- pd_sub$Age_log[-sampleINDEX2]
    
    ### Use a 10 fold cross validation to estimate the lambda parameter (Training data)
    set.seed(j)
    glmnet.Training.CV <- cv.glmnet(x = t(datTRAIN), y = pdTRAIN, nfolds=10, family="gaussian", alpha = 0.5)
    
    ### The definition of the lambda parameter:
    lambda.glmnet.Training <- glmnet.Training.CV$lambda.min
    
    ### Fit the elastic net predictor to the training data
    glmnet.Training <- glmnet(t(datTRAIN), pdTRAIN, family="gaussian", nlambda=100, alpha = 0.5)
    
    ### Estimate the age of tghe zebrafish in the training data set
    datTRAINPPREDICT <- predict(glmnet.Training, t(datTRAIN), type="response", s=lambda.glmnet.Training)
    
    ### Extract the CpG sites that are predicitvie of age 
    datSITES <- as.matrix(coef(glmnet.Training, s=lambda.glmnet.Training))
    datSITES <- as.matrix(datSITES[which(datSITES[,1] > 0 | datSITES[,1] < 0),])
    
    ### Estimate the age of the zebrafish in the testing data set
    datTESTPREDICT <- predict(glmnet.Training, t(datTEST), type = "response", s = lambda.glmnet.Training)
    
    ##########################
    ### Performance Scores ###
    ##########################
    
    datCORRELATION_TRAINING[j,i+1] <- cor.test(x = pdTRAIN, y = datTRAINPPREDICT[ ,1])$estimate
    datCORRELATION_TESTING[j,i+1] <- cor.test(x = pdTEST, y = datTESTPREDICT[ ,1])$estimate
    
    datMAE_TRAINING[j,i+1] <- median(abs(exp(pdTRAIN) - exp(datTRAINPPREDICT[ ,1])))
    datMAE_TESTING[j,i+1] <- median(abs(exp(pdTEST) - exp(datTESTPREDICT[ ,1])))
    
    datSITES_TOTAL[j,i+1] <- nrow(datSITES) - 1 # Don't include the intercept
    datERROR_MAX_AGE[j,i+1] <- datMAE_TESTING[j,i+1]/max(pd_sub$Characteristics..age.)
    
  }

}
